# Supplementary material for: A Novel lncRNA Mediates the Delayed Tooth Eruption of Cleidocranial Dysplasia
Source: Cells. 2022 Sep 1;11(17):2729. doi: 10.3390/cells11172729 (PMC9454660; doi:10.3390/cells11172729)
Supplement: Supplementary file 1 [file cells-11-02729-s001.zip]

Archive with 1 entries (1 files):
- cells-1886260-supplementary.pdf
